# Supplementary material for: Enrichment of Streptococcus oralis in respiratory microbiome enhance innate immunity and protects against influenza infection
Source: Signal Transduct Target Ther. 2025 Aug 27;10:272. doi: 10.1038/s41392-025-02365-x (PMC12381301; doi:10.1038/s41392-025-02365-x)
Supplement: Supplementary file 2 — pathogen spectrum of tNGS and major_tax_percentage [file 41392_2025_2365_MOESM2_ESM.xlsx]

## Sheet: pathogen spectrum of tNGS
Pathogen_type	Pathogen name
DNA virus	BK polyomavirus
DNA virus	JC polyomavirus
DNA virus	WU Polyomavirus
DNA virus	Human bocavirus 1
DNA virus	Human bocavirus 2
DNA virus	Human bocavirus 3
DNA virus	Human bocavirus 4
DNA virus	Cytomegalo Virus
DNA virus	Human parvovirus B19
DNA virus	Epstein-Barr virus
DNA virus	Human mastadenovirus
DNA virus	Human adenovirus 11
DNA virus	Human adenovirus 14
DNA virus	Human adenovirus 1
DNA virus	Human adenovirus 21
DNA virus	Human adenovirus 2
DNA virus	Human adenovirus 34
DNA virus	Human adenovirus 35
DNA virus	Human adenovirus B3
DNA virus	Human adenovirus E4
DNA virus	Human adenovirus 55
DNA virus	Human adenovirus 57
DNA virus	Human adenovirus 5
DNA virus	Human adenovirus 6
DNA virus	Human adenovirus 7
DNA virus	Human mastadenovirus B
DNA virus	Human mastadenovirus C
DNA virus	Human mastadenovirus D
DNA virus	Human herpes virus-6A
DNA virus	Human herpes virus-6B
DNA virus	Human herpes virus-6
DNA virus	Human herpes virus-7
DNA virus	Herpes simplex virus 1
DNA virus	Herpes simplex virus 2
DNA virus	Varicella Zoster Virus
RNA virus	Human coronavirus 229E
RNA virus	Human coronavirus NL63
RNA virus	Influenza A virus
RNA virus	Influenza A virus H1N1
RNA virus	Influenza A virus(H1N1pdm09)
RNA virus	Influenza A virus H3N2
RNA virus	Influenza A virus H5N1
RNA virus	Influenza A virus H7N9
RNA virus	SARS-CoV-2
RNA virus	Human coronavirus HKU1
RNA virus	Human coronavirus OC43
RNA virus	Influenza B virus
RNA virus	Influenza B virus（B/Victoria）
RNA virus	Influenza B virus（B/Yamagata）
RNA virus	Echovirus E18
RNA virus	Echovirus E30
RNA virus	Rhinovirus
RNA virus	Rhinovirus A
RNA virus	Rhinovirus B
RNA virus	Rhinovirus C
RNA virus	Enterovirus
RNA virus	Enterovirus A71
RNA virus	Enterovirus A
RNA virus	Enterovirus B
RNA virus	Enterovirus C
RNA virus	Enterovirus D68
RNA virus	Enterovirus D
RNA virus	Coxsackievirus A10
RNA virus	Coxsackievirus A16
RNA virus	Coxsackievirus A2
RNA virus	Coxsackievirus A5
RNA virus	Coxsackievirus A6
RNA virus	Coxsackievirus B3
RNA virus	Influenza C virus
RNA virus	Human metapneumovirus
RNA virus	Measles morbillivirus
RNA virus	Human respiratory syncytial virus A
RNA virus	Human respiratory syncytial virus B
RNA virus	Human orthorubulavirus 2
RNA virus	Human orthorubulavirus 4
RNA virus	Mumps orthorubulavirus
RNA virus	Human respirovirus 1
RNA virus	Human respirovirus 3
RNA virus	Rubella virus
Gram-positive bacteria	Mycobacterium nontuberculosis
Gram-positive bacteria	Corynebacterium diphtheriae
Gram-positive bacteria	Mycobacterium intracellulare
Gram-positive bacteria	Mycobacterium xenopi
Gram-positive bacteria	Mycobacterium gordonae
Gram-positive bacteria	Mycobacterium tuberculosis complex
Gram-positive bacteria	Mycobacterium kansasii
Gram-positive bacteria	Mycobacterium scrofulaceum
Gram-positive bacteria	Mycobacterium malmoense
Gram-positive bacteria	Mycobacterium avium
Gram-positive bacteria	Mycobacterium avium complex
Gram-positive bacteria	Mycobacterium shimoidei
Gram-positive bacteria	Mycobacterium szulgai
Gram-positive bacteria	Mycobacterium asiaticum
Gram-positive bacteria	Mycobacterium celatum
Gram-positive bacteria	Mycobacterium simiae
Gram-positive bacteria	Mycobacteroides chelonae
Gram-positive bacteria	Mycobacteroides abscessus complex
Gram-positive bacteria	Mycobacteroides abscessus
Gram-positive bacteria	Mycolicibacterium smegmatis
Gram-positive bacteria	Mycolicibacterium fortuitum
Gram-positive bacteria	Nocardia concava
Gram-positive bacteria	Nocardia brasiliensis
Gram-positive bacteria	Nocardia farcinica
Gram-positive bacteria	Nocardia africana
Gram-positive bacteria	Nocardia abscessus
Gram-positive bacteria	Nocardia
Gram-positive bacteria	Nocardia cyriacigeorgica
Gram-positive bacteria	Nocardia terpenica
Gram-positive bacteria	Nocardia otitidiscaviarum
Gram-positive bacteria	Nocardia nova
Gram-positive bacteria	Nocardia asteroides
Gram-positive bacteria	Parvimonas micra
Gram-positive bacteria	Rhodococcus hoagii
Gram-positive bacteria	Staphylococcus aureus
Gram-positive bacteria	Streptococcus pneumoniae
Gram-positive bacteria	Streptococcus pyogenes
Gram-positive bacteria	Streptococcus agalactiae
Gram-positive bacteria	Streptococcus anginosus group
Gram-positive bacteria	Streptococcus intermedius
Gram-positive bacteria	Tropheryma whipplei
Gram-positive bacteria	Trueperella pyogenes
Gram-negative bacteria	Acinetobacter baumannii
Gram-negative bacteria	Acinetobacter junii
Gram-negative bacteria	Acinetobacter ursingii
Gram-negative bacteria	Bacteroides fragilis
Gram-negative bacteria	Bordetella pertussis
Gram-negative bacteria	Bordetella parapertussis
Gram-negative bacteria	Bordetella holmesii
Gram-negative bacteria	Brucella
Gram-negative bacteria	Burkholderia mallei
Gram-negative bacteria	Burkholderia multivorans
Gram-negative bacteria	Burkholderia pseudomallei
Gram-negative bacteria	Burkholderia contaminans
Gram-negative bacteria	Burkholderia cenocepacia
Gram-negative bacteria	Burkholderia cepacia
Gram-negative bacteria	Burkholderia cepacia complex
Gram-negative bacteria	Elizabethkingia anophelis
Gram-negative bacteria	Elizabethkingia meningoseptica
Gram-negative bacteria	Enterobacter cloacae complex
Gram-negative bacteria	Escherichia coli
Gram-negative bacteria	Fusobacterium necrophorum
Gram-negative bacteria	Fusobacterium nucleatum
Gram-negative bacteria	Haemophilus influenzae
Gram-negative bacteria	Klebsiella variicola
Gram-negative bacteria	Klebsiella aerogenes
Gram-negative bacteria	Klebsiella oxytoca
Gram-negative bacteria	Klebsiella pneumoniae
Gram-negative bacteria	Legionella bozemanae
Gram-negative bacteria	Legionella
Gram-negative bacteria	Legionella micdadei
Gram-negative bacteria	Legionella pneumophila
Gram-negative bacteria	Legionella longbeachae
Gram-negative bacteria	Moraxella catarrhalis
Gram-negative bacteria	Neisseria meningitidis
Gram-negative bacteria	Pasteurella multocida
Gram-negative bacteria	Proteus mirabilis
Gram-negative bacteria	Pseudomonas aeruginosa
Gram-negative bacteria	Serratia marcescens
Gram-negative bacteria	Stenotrophomonas maltophilia
Chlamydia	Chlamydia pneumoniae
Chlamydia	Chlamydia trachomatis
Chlamydia	Chlamydia psittaci
Coxiella burnetii	Coxiella burnetii
Mycoplasma	Mycoplasma pneumoniae
Mycoplasma	Ureaplasma urealyticum
Mycoplasma	Ureaplasma parvum
Fungi	Aspergillus niger complex
Fungi	Aspergillus flavus complex
Fungi	Aspergillus terreus complex
Fungi	Aspergillus fumigatus
Fungi	Candida albicans
Fungi	Candida parapsilosis
Fungi	Candida orthopsilosis
Fungi	Candida tropicalis
Fungi	Cryptococcus gattii
Fungi	Cryptococcus neoformans
Fungi	Fusarium
Fungi	Histoplasma capsulatum
Fungi	Lichtheimia ramosa
Fungi	Lichtheimia
Fungi	Lichtheimia corymbifera
Fungi	Meyerozyma guilliermondii
Fungi	Mucor irregularis
Fungi	Mucor racemosus
Fungi	[Candida] glabrata
Fungi	Pichia kudriavzevii
Fungi	Pneumocystis jirovecii
Fungi	Rhizomucor
Fungi	Rhizomucor pusillus
Fungi	Rhizopus delemar
Fungi	Rhizopus
Fungi	Rhizopus oryzae
Fungi	Rhizopus microsporus
Fungi	Scedosporium boydii
Fungi	Scedosporium apiospermum
Fungi	Scedosporium
Fungi	Talaromyces marneffei
Fungi	Trichosporon asahii

## Sheet: major_tax_percentage
tax	timepoint	iq0	iq25	iq50	iq75	iq100
s__Prevotella	T1	0.636991	9.6158	14.5821	18.6354	38.4966
s__Prevotella	T2	0.569975	11.0154	15.3336	23.4077	34.8875
s__Prevotella	T3	0.671719	5.87734	20.9013	27.1017	45.5563
s__Prevotella	followup	1.46359	2.51015	6.5845	20.2116	24.5016
s__Streptococcu	T1	1.34679	6.09898	8.87603	13.4374	81.5207
s__Streptococcu	T2	0.534098	6.30192	9.8406	15.7751	66.9044
s__Streptococcu	T3	3.54147	6.6363	9.95471	21.4433	59.3349
s__Streptococcu	followup	6.19661	8.27916	18.9666	24.8573	41.5806
s__Veillonella	T1	0.43534	3.42602	7.65972	11.2661	34.0563
s__Veillonella	T2	0.712435	3.42889	6.2726	11.9078	24.773
s__Veillonella	T3	0.0158328	4.28901	8.86107	13.2124	22.0749
s__Veillonella	followup	1.23273	1.93993	2.03595	4.49637	8.76608
