# Supplementary material for: Enrichment of Streptococcus oralis in respiratory microbiome enhance innate immunity and protects against influenza infection
Source: Signal Transduct Target Ther. 2025 Aug 27;10:272. doi: 10.1038/s41392-025-02365-x (PMC12381301; doi:10.1038/s41392-025-02365-x)
Supplement: Supplementary file 3 — sample and patient info [file 41392_2025_2365_MOESM3_ESM.xlsx]

## Sheet: CAP patient_info
Patient_id	sex	age	breath	virus	bacteria	fungi	outcome	antibotic	antibotic_info
p9	F	59	HFNC	SARS-CoV-2	HIN,KPN	neg	recovery	none	none
p12	M	67	HFNC	neg	neg	neg	recovery	levofloxacin	Yes
p16	M	96	HFNC	SARS-CoV-2	ABA,PAE,SAU	neg	recovery	Piperacillin-tazobactam	Yes
p26	M	64	none	SARS-CoV-2	PAE	neg	recovery	levofloxacin/Cefuroxime	Yes
p27	M	72	HFNC	SARS-CoV-2	KPN,ABA,SPN	neg	recovery	levofloxacin	Yes
p14	F	44	none	neg	neg	neg	recovery	none	none
p38	F	76	HFNC	SARS-CoV-2	ECL	Aspergillus fumigatus	recovery	none	none
p8	F	72	none	neg	neg	Rhizopus	recovery	none	none
p7	M	57	none	neg	neg	neg	recovery	none	none
p32	M	65	none	SARS-CoV-2	neg	neg	recovery	levofloxacin	Yes
p43	M	74	none	neg	ABA	neg	recovery	none	none
p41	M	68	HFNC	SARS-CoV-2	SAU	neg	recovery	none	none
p2	F	76	none	SARS-CoV-2	neg	neg	recovery	none	none
p6	F	60	HFNC	neg	neg	neg	recovery	levofloxacin	Yes
p31	M	68	HFNC	SARS-CoV-2	SPN	Aspergillus fumigatus	recovery	Ceftolozane-tazobactam/levofloxacin	Yes
p24	F	83	IMV	SARS-CoV-2	ABA	neg	death	Cefuroxime	Yes
p25	M	66	HFNC	SARS-CoV-2	KPN	neg	recovery	followup	followup
p40	M	82	HFNC	neg	neg	neg	recovery	none	none
p23	M	70	none	SARS-CoV-2	neg	Aspergillus fumigatus	recovery	levofloxacin	Yes
p18	F	93	IMV	SARS-CoV-2	KAO	neg	recovery	none	none
p42	F	81	HFNC	neg	neg	neg	recovery	none	none
p28	M	89	HFNC	neg	HIN	neg	recovery	Piperacillin-tazobactam	Yes
p45	F	63	HFNC	neg	SPN	neg	recovery	none	none
p3	M	80	none	SARS-CoV-2	neg	neg	recovery	none	none
p15	F	54	none	neg	SAU	neg	recovery	none	none
p11	F	61	none	neg	neg	neg	recovery	none	none
p5	F	54	none	neg	neg	neg	recovery	levofloxacin	Yes
p1	M	57	none	neg	ABA,KPN	Rhizopus	recovery	Ceftolozane-tazobactam	Yes
p21	M	80	IMV	SARS-CoV-2	HIN	neg	death	Piperacillin-tazobactam	Yes
p44	F	77	HFNC	neg	neg	neg	recovery	none	none
p17	M	77	none	neg	KPN	neg	recovery	none	none
p37	F	70	HFNC	neg	ABA,SAU	neg	recovery	none	none
p20	M	79	HFNC	SARS-CoV-2	neg	Aspergillus fumigatus	recovery	Ceftolozane-tazobactam/Imipenem	Yes
p46	M	42	HFNC	SARS-CoV-2	ABA	neg	recovery	none	none
p33	F	60	HFNC	neg	neg	neg	recovery	none	none
p22	M	65	followup	neg	neg	neg		followup	followup
p39	F	36	none	SARS-CoV-2	neg	neg	recovery	none	none
p10	M	56	none	neg	neg	neg	recovery	levofloxacin/Ceftolozane-tazobactam	Yes

## Sheet: CAP sample_info
sample	group	breath	Patient_id	day_group	sex	age	outcome
A24	cap	HFNC	p9	T1	F	59	recovery
Q11	cap	HFNC	p9	T2	F	59	recovery
A6	cap	HFNC	p12	T1	M	67	recovery
A7	cap	HFNC	p12	T2	M	67	recovery
A8	cap	HFNC	p12	T3	M	67	recovery
B12	cap	HFNC	p16	T1	M	96	recovery
Q7	cap	HFNC	p16	T3	M	96	recovery
B3	cap	none	p26	T2	M	64	recovery
B4	cap	none	p26	T3	M	64	recovery
B30	cap	HFNC	p27	T1	M	72	recovery
B31	cap	HFNC	p27	T2	M	72	recovery
B32	cap	HFNC	p27	T3	M	72	recovery
B1	cap	none	p14	T2	F	44	recovery
C16	cap	HFNC	p38	T2	F	76	recovery
C17	cap	HFNC	p38	T1	F	76	recovery
A20	cap	none	p8	T1	F	72	recovery
A21	cap	none	p8	T2	F	72	recovery
A22	cap	none	p8	T3	F	72	recovery
A23	cap	none	p8	T3	F	72	recovery
A18	cap	none	p7	T2	M	57	recovery
A19	cap	none	p7	T3	M	57	recovery
B7	cap	none	p32	T1	M	65	recovery
B8	cap	none	p32	T2	M	65	recovery
B9	cap	none	p32	T3	M	65	recovery
C5	cap	none	p43	T1	M	74	recovery
C3	cap	HFNC	p41	T1	M	68	recovery
A10	cap	none	p2	T3	F	76	recovery
A9	cap	none	p2	T2	F	76	recovery
C13	cap	none	p2	T1	F	76	recovery
A17	cap	HFNC	p6	T2	F	60	recovery
B5	cap	HFNC	p31	T1	M	68	recovery
B6	cap	HFNC	p31	T2	M	68	recovery
Q6	cap	HFNC	p31	T3	M	68	recovery
B26	cap	IMV	p24	T3	F	83	death
C19	cap	HFNC	p40	T2	M	82	recovery
Q12	cap	HFNC	p40	T1	M	82	recovery
B25	cap	none	p23	T1	M	70	recovery
B14	cap	IMV	p18	T1	F	93	recovery
B15	cap	IMV	p18	T2	F	93	recovery
B16	cap	IMV	p18	T3	F	93	recovery
C4	cap	HFNC	p42	T3	F	81	recovery
B33	cap	HFNC	p28	T1	M	89	recovery
B34	cap	HFNC	p28	T3	M	89	recovery
C8	cap	HFNC	p45	T3	F	63	recovery
A11	cap	none	p3	T2	M	80	recovery
A12	cap	none	p3	T3	M	80	recovery
C14	cap	none	p3	T1	M	80	recovery
B10	cap	none	p15	T2	F	54	recovery
B11	cap	none	p15	T3	F	54	recovery
A4	cap	none	p11	T1	F	61	recovery
A5	cap	none	p11	T2	F	61	recovery
A16	cap	none	p5	T3	F	54	recovery
A1	cap	none	p1	T2	M	57	recovery
A2	cap	none	p1	T3	M	57	recovery
B20	cap	IMV	p21	T1	M	80	death
B21	cap	IMV	p21	T3	M	80	death
C6	cap	HFNC	p44	T1	F	77	recovery
C7	cap	HFNC	p44	T3	F	77	recovery
B13	cap	none	p17	T2	M	77	recovery
C15	cap	HFNC	p37	T2	F	70	recovery
B2	cap	HFNC	p20	T3	M	79	recovery
C9	cap	HFNC	p46	T3	M	42	recovery
Q8	cap	HFNC	p46	T2	M	42	recovery
C1	cap	HFNC	p33	T1	F	60	recovery
C2	cap	HFNC	p33	T2	F	60	recovery
B22	cap	HFNC	p22	T1	M	65	recovery
B23	cap	HFNC	p22	T2	M	65	recovery
B24	cap	HFNC	p22	T3	M	65	recovery
C18	cap	none	p39	T2	F	36	recovery
A3	cap	none	p10	T1	M	56	recovery
Q10	cap	none	p10	T2	M	56	recovery
E6	followup	followup	p26	followup	M	64
E9	followup	followup	p32	followup	M	65
E11	followup	HFNC	p25	followup	M	66
E7	followup	followup	p18	followup	F	93
E1	followup	followup	p15	followup	F	54
E2	followup	followup	p1	followup	M	57
E3	followup	followup	p33	followup	F	60
E10	followup	followup	p22	followup	M	65
E8	followup	followup	p10	followup	M	56
C132V8	health	health	C132V8	health	M	75
C532V8	health	health	C532V8	health	M	83
K003V4	health	health	K003V4	health	M	75
K005V4	health	health	K005V4	health	F	54
K014V2	health	health	K014V2	health	F	46
K016V2	health	health	K016V2	health	F	42
K019V4	health	health	K019V4	health	F	41
K022V2	health	health	K022V2	health	M	47
K028V4	health	health	K028V4	health	F	44
K037V4	health	health	K037V4	health	M	58
K041V4	health	health	K041V4	health	M	50
K047V2	health	health	K047V2	health	F	51
K054V0	health	health	K054V0	health	M	60
K055V0	health	health	K055V0	health	M	59
K057V0	health	health	K057V0s	health	M	42
K060V0	health	health	K060V0	health	M	70
K095V0	health	health	K095V0	health	F	55
K194V0	health	health	K194V0	health	M	64
Z015	health	health	Z015	health	F	54
Z017	health	health	Z017	health	M	65
Z018	health	health	Z018	health	M	52
Z024	health	health	Z024	health	M	59
Z026	health	health	Z026	health	M	63
Z027	health	health	Z027	health	M	61
Z028	health	health	Z028	health	M	67
Z029	health	health	Z029	health	M	59
Z034	health	health	Z034	health	M	68
Z039	health	health	Z039	health	M	64
Z054	health	health	Z054	health	M	62
Z055	health	health	Z055	health	M	63
Z056	health	health	Z056	health	M	63
Z060	health	health	Z060	health	M	66
Z062	health	health	Z062	health	M	74

## Sheet: Health control info
SampleID	wz_SampleID	Site	Group	Age	Gender	CurrentSmoking	NUE	MO	EOS	LYM
H1	C132V8	Guangzhou	H	75	M	0	91.105	7.175	1.525	0.2
H2	C532V8	Guangzhou	H	83	M	0	93.095	5.14	1.515	0.25
H3	K003V4	Guangzhou	H	75	M	0	46.505	51.9775	0.4575	1.06
H4	K005V4	Guangzhou	H	54	F	0	90.64	8.1975	0.0825	1.08
H5	K014V2	Guangzhou	H	46	F	1	97.25	1.25	0.5	0.75
H6	K016V2	Guangzhou	H	42	F	0	68.75	28.75	2.25	0.25
H7	K019V4	Guangzhou	H	41	F	0	71.1875	26.88	1.7025	0.23
H8	K022V2	Guangzhou	H	47	M	0	90.5	8.25	0.75	0.5
H9	K028V4	Guangzhou	H	44	F	0	53	45	0	2
H10	K037V4	Guangzhou	H	58	M	0	81.27	17.0325	0.3125	1.385
H11	K041V4	Guangzhou	H	50	M	0	68.0325	25.85	3.7875	2.33
H12	K047V2	Guangzhou	H	51	F	0	84.5	11.75	1.5	2.25
H13	K054V0	Guangzhou	H	60	M	1	75.725	23.62	0.585	0.065
H14	K055V0	Guangzhou	H	59	M	1	87.305	12.22	0	0.475
H15	K057V0	Guangzhou	H	42	M	1	72.105	27.09	0.805	0
H16	K060V0	Guangzhou	H	70	M	1	71.65	27.77	0.585	0
H17	K095V0	Guangzhou	H	55	F	0	95.195	3.755	0.075	0.975
H18	K194V0	Guangzhou	H	64	M	0	89.39	9.015	0.565	1.03
H19	Z029	Shenzhen	H	59	M	0	74.645	24.02	0.0625	1.28
H20	Z024	Shenzhen	H	59	M	0	93.3875	5.4625	0.2425	0.9075
H21	Z026	Shenzhen	H	63	M	1	65.63	33.0125	0.9175	0.4325
H22	Z027	Shenzhen	H	61	M	1	53.6075	25.62	20.2325	0.54
H23	Z028	Shenzhen	H	67	M	1	64.27	31.6675	2.5475	1.515
H24	Z034	Shenzhen	H	68	M	1	50.1525	48.4675	1.0725	0.3075
H25	Z039	Shenzhen	H	64	M	1	46.45	51.7625	1.3475	0.44
H26	Z055	Shenzhen	H	63	M	1	66.8625	32.77	0.2425	0.125
H27	Z056	Shenzhen	H	63	M	0	89.8425	2.055	5.415	2.6875
H28	Z015	Shenzhen	H	54	F	-	71.215	27.9575	0.06	0.7675
H29	Z017	Shenzhen	H	65	M	0	20.6025	77.8025	0	1.595
H30	Z018	Shenzhen	H	52	M	1	98.185	0.99	0.3525	0.4725
H31	Z054	Shenzhen	H	62	M	1	72.98	24.635	2.0375	0.355
H32	Z060	Shenzhen	H	66	M	1	9.0175	88.835	1.6075	0.54
H33	Z062	Shenzhen	H	74	M	0	49.5625	41.295	5.79	3.345

## Sheet: FluA cohort
Patient_id	group	gender	age	breath	outcome	antibiotic
F1	FluA	F	52	none	recovery	Piperacillin-tazobactam
F2	FluA	M	71	none	recovery	none
F3	FluA	M	84	HFNC	death	Cefoperazone-Sodium
F4	FluA	M	94	HFNC	recovery	Piperacillin
F5	FluA	F	73	none	recovery	Piperacillin-tazobactam
F6	FluA	F	38	none	recovery	none
F7	FluA	M	37	none	recovery	Piperacillin-tazobactam
F8	FluA	F	68	none	recovery	Piperacillin-tazobactam
F9	FluA	F	67	none	recovery	Piperacillin-tazobactam
F10	FluA	M	50	HFNC	recovery	Cefoperazone-Sodium
F11	FluA	M	76	none	recovery	Piperacillin
F12	FluA	F	61	HFNC	recovery	Piperacillin
F13	FluA	M	86	HFNC	recovery	Piperacillin
F14	FluA	M	53	none	recovery	Cefoperazone-Sodium
F15	FluA	F	37	HFNC	recovery	biapenem+ linezolid
F16	FluA	M	75	HFNC	recovery	moxifloxacin
F17	FluA	M	61	none	recovery	Piperacillin-tazobactam
F18	FluA	F	19	none	recovery	none
F19	FluA	M	79	IMV	recovery	levofloxacin
F20	FluA	M	69	none	recovery	levofloxacin
F21	FluA	F	71	IMV	recovery	none
F22	FluA	F	38	none	recovery	levofloxacin
