# Supplementary material for: Enrichment of Streptococcus oralis in respiratory microbiome enhance innate immunity and protects against influenza infection
Source: Signal Transduct Target Ther. 2025 Aug 27;10:272. doi: 10.1038/s41392-025-02365-x (PMC12381301; doi:10.1038/s41392-025-02365-x)
Supplement: Supplementary file 4 — contamination species excluded from microbiome analysis [file 41392_2025_2365_MOESM4_ESM.xlsx]

## Sheet: Sheet1
Table S3. contamination species excluded from microbiome analysis
No	Species	Genus	Common Source
1	Curtobacterium flaccumfaciens	Curtobacterium	Environmental bacterium, common in soil, plant pathogen
2	Methylorubrum extorquens	Methylorubrum	Environmental bacterium, widespread on plant leaves and in water
3	Cutibacterium acnes	Cutibacterium	Resident human skin bacterium, operator contamination
4	Sphingomonas hankookensis	Sphingomonas	Environmental bacterium, commonly found in water and soil
5	Bradyrhizobium sp. SK17	Bradyrhizobium	Soil bacterium, legume-associated rhizobium
6	Bradyrhizobium sp. CCBAU 53421	Bradyrhizobium	Soil bacterium, legume-associated rhizobium
7	Sphingomonas paucimobilis	Sphingomonas	Environmental bacterium, common in water, soil, and hospital environments
8	Bradyrhizobium quebecense	Bradyrhizobium	Soil bacterium, legume-associated rhizobium
9	Bradyrhizobium sp. 41S5	Bradyrhizobium	Soil bacterium, legume-associated rhizobium
10	Bradyrhizobium elkanii	Bradyrhizobium	Soil bacterium, legume-associated rhizobium
11	Bradyrhizobium genosp. L	Bradyrhizobium	Soil bacterium, legume-associated rhizobium
12	Burkholderia contaminans	Burkholderia	Environmental bacterium, common in soil and water sources
13	Stenotrophomonas maltophilia	Stenotrophomonas	Opportunistic pathogen, common environmental and hospital contaminant
14	Bradyrhizobium sp. 6(2017)	Bradyrhizobium	Soil bacterium, legume-associated rhizobium
15	Pseudomonas tohonis	Pseudomonas	Environmental bacterium, commonly found in soil, water, and plant surfaces
